# Supplementary material for: Associations of Leisure-Time Physical Activity Trajectories with Fruit and Vegetable Consumption from Childhood to Adulthood: The Cardiovascular Risk in Young Finns Study
Source: Int J Environ Res Public Health. 2019 Nov 12;16(22):4437. doi: 10.3390/ijerph16224437 (PMC6888230; doi:10.3390/ijerph16224437)
Supplement: Supplementary file 1 [file ijerph-16-04437-s001.zip]

Archive with 7 entries (6 files):
- Supplement3.pdf
- __MACOSX/
- __MACOSX/._Supplement3.pdf
- Supplement1.pdf
- __MACOSX/._Supplement1.pdf
- Supplement 2.pdf
- __MACOSX/._Supplement 2.pdf
